# Supplementary material for: Segmentectomy Versus Lobectomy in Patients with Stage IA Lung Adenocarcinoma: Long-Term Survival in a Propensity Score-Matched Cohort
Source: Cancers (Basel). 2026 Apr 9;18(8):1202. doi: 10.3390/cancers18081202 (PMC13114701; doi:10.3390/cancers18081202)
Supplement: Supplementary file 1 [file cancers-18-01202-s001.zip]

Archive with 1 entries (1 files):
- cancers-4204183-supplementary.pdf
